# Supplementary material for: Transcranial direct current stimulation over the primary motor cortex improves speech production in post-stroke dysarthric speakers: A randomized pilot study
Source: PLoS One. 2022 Oct 13;17(10):e0275779. doi: 10.1371/journal.pone.0275779 (PMC9560523; doi:10.1371/journal.pone.0275779)
Supplement: S2 Table — (XLSX) [file pone.0275779.s002.xlsx]

## Sheet: HKCAT
Group	No.	% of correct syllable_pre	% of correct syllable_post	% of conset correct_pre	% of conset correct_post	% of vowel correct_pre	% of vowel correct_post	% of FC correct_pre	% of FC correct_post
1	1	0.7465	0.906	0.855	0.942	1	1	1	1
1	2	0.703	0.8265	0.768	0.942	1	1	0.971	0.986
1	3	1	1	1	1	1	1	1	1
1	4	0.5215	0.645	0.507	0.754	1	1	0.971	1
1	5	0.239	0.3335	0.478	0.507	0.754	0.812	0.725	0.855
0	6	0.297	0.5795	0.449	0.696	0.928	0.986	0.899	0.971
0	7	0.3045	0.3985	0.42	0.623	0.986	0.971	0.957	0.971
0	8	0.9785	0.993	0.971	1	1	1	1	1
0	9	0.848	0.906	0.971	0.986	0.971	1	0.942	0.986

## Sheet: %CS interrater avg
HKCAT	Rater 1		Rater 2
	% of correct syllable		% of correct syllable
	Pre	Post	Pre	Post	Pre_avg	Post_avg
Subject 1	0.841	0.942	0.652	0.87	0.7465	0.906
Subject 2	0.739	0.928	0.667	0.725	0.703	0.8265
Subject 3	1	1	1	1	1	1
Subject 4	0.507	0.754	0.536	0.536	0.5215	0.645
Subject 5	0.275	0.464	0.203	0.203	0.239	0.3335
Subject 6	0.391	0.681	0.203	0.478	0.297	0.5795
Subject 7	0.406	0.594	0.203	0.203	0.3045	0.3985
Subject 8	0.971	1	0.986	0.986	0.9785	0.993
Subject 9	0.884	0.971	0.812	0.841	0.848	0.906
