# Supplementary material for: Transcranial direct current stimulation over the primary motor cortex improves speech production in post-stroke dysarthric speakers: A randomized pilot study
Source: PLoS One. 2022 Oct 13;17(10):e0275779. doi: 10.1371/journal.pone.0275779 (PMC9560523; doi:10.1371/journal.pone.0275779)
Supplement: S3 Table — (XLSX) [file pone.0275779.s003.xlsx]

## Sheet: Passage_perceptual
Group	No.	Imprecise artic_pre	Imprecise artic_post	Irregular artic break_pre	Irregular artic break_post	Vowel distort_pre	Vowel distort_post	Tone distort_pre	Tone distort_post	Hypernasal_pre	Hypernasal_post	Hyponasal_pre	Hyponasal_post	Short rush_pre	Short rushes_post	Prolong interval_pre	Prolong interval_post	Prolong phon_pre	Prolong phon_post	Repeat phon_pre	Repeat phon_post	Rough_pre	Rough_post	Breathy_pre	Breathy_post	Strain-strangle_pre	Strain-strangle_post	Monoloud_pre	Monoloud_post	Monopitch_pre	Monopitch_post	Excess loud var_pre	Excess loud var_post	Excess pitch var_pre	Excess pitch var_post	Excess stress_pre	Excess stress_post	Overall inte_pre	Overall inte_post
1	1	3.22222	3	3.77778	2.55556	2.88889	2.33333	1.77778	1.88889	1.44444	1.11111	1.11111	1.11111	1.66667	1.44444	3.55556	2.88889	3.88889	2.77778	1.77778	1.77778	3.44444	2.88889	2.11111	2.22222	4.11111	3.22222	3.66667	3.55556	3.11111	2.88889	1	1.11111	1	1.11111	3.88889	3.11111	3.88889	3
1	2	4	2.33333	3.55556	2.44444	3.66667	2.44444	4.22222	3.11111	1.55556	1.11111	1.11111	1.22222	1.66667	1.33333	2.33333	1.66667	2.33333	2	2	1.33333	3.22222	2.44444	1.77778	1.44444	3.88889	2.44444	3.66667	3.88889	4.44444	4.44444	1	1.11111	1.11111	1	2.44444	2.33333	3.88889	2.88889
1	3	1.66667	1.22222	1.88889	1.77778	1.55556	1.11111	1.55556	1	1	1.11111	1.11111	1.11111	1.44444	1.22222	1.66667	1.88889	1.33333	1.33333	1.77778	2	1.22222	1.22222	1	1	1.22222	1.11111	1.77778	1.44444	1.77778	1.11111	1	1	1	1.44444	1.66667	1.55556	1.77778	2
1	4	5.66667	5.11111	4	4.22222	4.77778	3.77778	3.22222	1.33333	2.33333	1.88889	1.88889	1.88889	2.33333	1.33333	2.66667	2	2.11111	2.44444	1.44444	1.88889	1.66667	1.77778	1.88889	1.33333	1.66667	1.44444	3.77778	2.66667	3.33333	3	1	1	1	1	1.66667	1.11111	5.11111	4.66667
1	5	3.29	5.88889	3.17778	4.88889	3.01	5.66667	2.42	4.11111	1.47	3.11111	1.22778	1.11111	1.63889	1.55556	3.12778	2.88889	3.08333	2.55556	1.6	1.55556	2.34444	3.11111	1.82222	2.33333	2.86111	3.11111	3.06111	2.66667	3.13333	3	1	1.11111	1.03889	1.88889	2.43333	2.11111	3.43333	5.55556
0	6	6.22222	4.77778	5.11111	3.88889	5.77778	4.22222	3.11111	2	1.88889	1.66667	1.11111	1.22222	2.11111	1.22222	2.55556	2.22222	2.44444	2.33333	2.66667	2.11111	1.88889	1.22222	1.44444	1.44444	1.66667	1.55556	2.44444	1.88889	2.11111	1.88889	1.55556	1.22222	1.33333	1	2.55556	1.55556	6.11111	4.66667
0	7	6.77778	6.11111	5.44444	4.33333	6.44444	5.66667	5.66667	4.77778	4.22222	5.11111	1.66667	1.33333	3.77778	2.88889	2.66667	3	2.88889	2.44444	2.66667	1.66667	4.77778	5.44444	3.55556	3.66667	4.11111	5.22222	3.88889	5	4.55556	5.22222	1.33333	1.22222	1.22222	1.11111	3.66667	3.88889	6.88889	6.22222
0	8	1.77778	1.55556	1.66667	1.66667	1.33333	1.44444	2.88889	2.55556	1.22222	1	1	1	1.22222	1.33333	2.55556	1.66667	2.44444	2.11111	1.33333	1.22222	1.22222	1.44444	1.22222	1	1.44444	1.33333	2.44444	3.22222	3.11111	3.44444	1	1	1	1	1.11111	1.88889	2.22222	1.88889
0	9	3.66667	3.55556	3.55556	3.55556	2.77778	3.66667	1.77778	2	1.55556	1	1	1.44444	5.11111	5.22222	1.33333	1.44444	1.11111	1.22222	1.44444	2.55556	1.66667	1.55556	1.44444	1.33333	1.33333	1.22222	2.55556	2.66667	3.22222	3.44444	1.11111	1	1.11111	1	1.66667	1.22222	3.77778	3.88889

## Sheet: raw
Stim_pre	Imprecise artic	Irregular artic breakdown	Vowel distort	Tone distort	Hypernasal	Hyponasal	Short rushes	Prolong interval	Prolong phoneme	Repeat phoneme	Rough	Breathy	Strain-strangled	Monoloudness	Monopitch	Excess loudness var	Excess pitch var	Excess stress	Overall
Subject 1	3.22222	3.77778	2.88889	1.77778	1.44444	1.11111	1.66667	3.55556	3.88889	1.77778	3.44444	2.11111	4.11111	3.66667	3.11111	1	1	3.88889	3.88889
Subject 2	4	3.55556	3.66667	4.22222	1.55556	1.11111	1.66667	2.33333	2.33333	2	3.22222	1.77778	3.88889	3.66667	4.44444	1	1.11111	2.44444	3.88889
Subject 3	1.66667	1.88889	1.55556	1.55556	1	1.11111	1.44444	1.66667	1.33333	1.77778	1.22222	1	1.22222	1.77778	1.77778	1	1	1.66667	1.77778
Subject 4	5.66667	4	4.77778	3.22222	2.33333	1.88889	2.33333	2.66667	2.11111	1.44444	1.66667	1.88889	1.66667	3.77778	3.33333	1	1	1.66667	5.11111
Subject 5	3.29	3.17778	3.01111	2.42222	1.46667	1.22778	1.63889	3.12778	3.08333	1.6	2.34444	1.82222	2.86111	3.06111	3.13333	1	1.03889	2.43333	3.43333
Mean	3.57	3.28	3.18	2.64	1.56	1.29	1.75	2.67	2.55	1.72	2.38	1.72	2.75	3.19	3.16	1	1.03	2.42	3.62
Stim_post
Subject 1	3	2.55556	2.33333	1.88889	1.11111	1.11111	1.44444	2.88889	2.77778	1.77778	2.88889	2.22222	3.22222	3.55556	2.88889	1.11111	1.11111	3.11111	3
Subject 2	2.33333	2.44444	2.44444	3.11111	1.11111	1.22222	1.33333	1.66667	2	1.33333	2.44444	1.44444	2.44444	3.88889	4.44444	1.11111	1	2.33333	2.88889
Subject 3	1.22222	1.77778	1.11111	1	1.11111	1.11111	1.22222	1.88889	1.33333	2	1.22222	1	1.11111	1.44444	1.11111	1	1.44444	1.55556	2
Subject 4	5.11111	4.22222	3.77778	1.33333	1.88889	1.88889	1.33333	2	2.44444	1.88889	1.77778	1.33333	1.44444	2.66667	3	1	1	1.11111	4.66667
Subject 5	5.88889	4.88889	5.66667	4.11111	3.11111	1.11111	1.55556	2.88889	2.55556	1.55556	3.11111	2.33333	3.11111	2.66667	3	1.11111	1.88889	2.11111	5.55556
Mean	3.51111	3.17778	3.06667	2.28889	1.66667	1.28889	1.37778	2.26667	2.22222	1.71111	2.28889	1.66667	2.26667	2.84444	2.88889	1.06667	1.28889	2.04444	3.62222
Sham_pre
Subject 6	6.22222	5.11111	5.77778	3.11111	1.88889	1.11111	2.11111	2.55556	2.44444	2.66667	1.88889	1.44444	1.66667	2.44444	2.11111	1.55556	1.33333	2.55556	6.11111
Subject 7	6.77778	5.44444	6.44444	5.66667	4.22222	1.66667	3.77778	2.66667	2.88889	2.66667	4.77778	3.55556	4.11111	3.88889	4.55556	1.33333	1.22222	3.66667	6.88889
Subject 8	1.77778	1.66667	1.33333	2.88889	1.22222	1	1.22222	2.55556	2.44444	1.33333	1.22222	1.22222	1.44444	2.44444	3.11111	1	1	1.11111	2.22222
Subject 9	3.66667	3.55556	2.77778	1.77778	1.55556	1	5.11111	1.33333	1.11111	1.44444	1.66667	1.44444	1.33333	2.55556	3.22222	1.11111	1.11111	1.66667	3.77778
Mean	4.61111	3.94444	4.08333	3.36111	2.22222	1.19444	3.05556	2.27778	2.22222	2.02778	2.38889	1.91667	2.13889	2.83333	3.25	1.25	1.16667	2.25	4.75
Sham_post
Subject 6	4.77778	3.88889	4.22222	2	1.66667	1.22222	1.22222	2.22222	2.33333	2.11111	1.22222	1.44444	1.55556	1.88889	1.88889	1.22222	1	1.55556	4.66667
Subject 7	6.11111	4.33333	5.66667	4.77778	5.11111	1.33333	2.88889	3	2.44444	1.66667	5.44444	3.66667	5.22222	5	5.22222	1.22222	1.11111	3.88889	6.22222
Subject 8	1.55556	1.66667	1.44444	2.55556	1	1	1.33333	1.66667	2.11111	1.22222	1.44444	1	1.33333	3.22222	3.44444	1	1	1.88889	1.88889
Subject 9	3.55556	3.55556	3.66667	2	1	1.44444	5.22222	1.44444	1.22222	2.55556	1.55556	1.33333	1.22222	2.66667	3.44444	1	1	1.22222	3.88889
Mean	4	3.36111	3.75	2.83333	2.19444	1.25	2.66667	2.08333	2.02778	1.88889	2.41667	1.86111	2.33333	3.19444	3.5	1.11111	1.02778	2.13889	4.16667
