# Supplementary material for: Transcranial direct current stimulation over the primary motor cortex improves speech production in post-stroke dysarthric speakers: A randomized pilot study
Source: PLoS One. 2022 Oct 13;17(10):e0275779. doi: 10.1371/journal.pone.0275779 (PMC9560523; doi:10.1371/journal.pone.0275779)
Supplement: S4 Table — (XLSX) [file pone.0275779.s004.xlsx]

## Sheet: Sheet1
Group	No.	AMR/pa_mean_pre	AMR/pa_mean_post	AMR/ta_mean_pre	AMR/ta_mean_post	AMR/ka_mean_pre	AMR/ka_mean_post	SMR_mean_pre	SMR_mean_post
1	1	5.58	6.09	4.89	6.33	4.09	5.19	2.28	2.84
1	2	5.66	3.57	4.72	3.12	4.17	3.74	3.77	1.98
1	3	5.95	6.75	5.52	6.12	5.48	5.63	4.59	5.04
1	4	3.63	4.82	3.05	4.56	2.99	3.94	2.03	2.21
1	5	0	0	1.87	2.23	0	0	1.65	1.59
0	6	2.15	1.97	1.8	2.61	0	1.76	1.87	2.23
0	7	4.56	5.1	3.61	2.31	2.38	2.51	3.56	2.45
0	8	5.55	5.07	4.96	4.95	4.57	5.34	2.56	2.68
0	9	5.74	5.23	4.82	5.12	4.41	4.9	3.85	3.75
