# Supplementary material for: Transcranial direct current stimulation over the primary motor cortex improves speech production in post-stroke dysarthric speakers: A randomized pilot study
Source: PLoS One. 2022 Oct 13;17(10):e0275779. doi: 10.1371/journal.pone.0275779 (PMC9560523; doi:10.1371/journal.pone.0275779)
Supplement: S5 Table — (XLSX) [file pone.0275779.s005.xlsx]

## Sheet: Sheet1
Group	No.	MPT_pre	MPT_post	Jitt_pre	Jitt_post	Shim_pre	Shim_post	Noise-to-harm ratio_pre	Noise-to-harm ratio_post	HNR (dB)_pre	HNR (dB)_post
1	1	10.88	5.84	0.002	0.0017	0.0188	0.007	0.01	0.03	10.39	15.87
1	2	16.55	21.4	0.0047	0.0039	0.053	0.0196	0.02	0.07	17.79	14.17
1	3	15.2	18.05	0.0032	0.0035	0.0265	0.0113	0.01	0.02	22.57	17.03
1	4	11.69	14.55	0.0025	0.0027	0.0217	0.0232	0.01	0.01	22.16	23
1	5	8.91	9.33	0.013	0.0037	0.0586	0.0374	0.18	0.02	11.21	20.44
0	6	3.27	8.14	0.0022	0.0051	0.027	0.0508	0.01	0.05	20.59	16.64
0	7	7.35	6.09	0.0019	0.002	0.0579	0.0669	0.01	0.03	20.06	17.54
0	8	13.44	12.06	0.0052	0.0104	0.0364	0.0484	0.02	0.05	18.57	17.79
0	9	16.03	18.71	0.0057	0.0036	0.0247	0.0209	0.01	0.01	20.93	21.25
