# Supplementary material for: Transcranial direct current stimulation over the primary motor cortex improves speech production in post-stroke dysarthric speakers: A randomized pilot study
Source: PLoS One. 2022 Oct 13;17(10):e0275779. doi: 10.1371/journal.pone.0275779 (PMC9560523; doi:10.1371/journal.pone.0275779)
Supplement: S6 Table — (XLSX) [file pone.0275779.s006.xlsx]

## Sheet: DDK_pa
Group	No.	DDK/pa_AppDur_pre	DDK/pa_AppDur_post	DDK/pa_RelDur_pre	DDK/pa_RelDur_post	DDK/pa_AppDis_pre	DDK/pa_AppDis_post	DDK/pa_RelDis_pre	DDK/pa_RelDis_post	DDK/pa_AppVel_pre	DDK/pa_AppVel_post	DDK/pa_RelVel_pre	DDK/pa_RelVel_post	DDK/pa_AppAcc_pre	DDK/pa_AppAcc_post	DDK/pa_RelAcc_pre	DDK/pa_RelAcc_post	DDK/pa_AppDec_pre	DDK/pa_AppDec_post	DDK/pa_RelDec_pre	DDK/pa_RelDec_post
1	1	0.3	0.07	0.19	0.08	30.01	11.49	29.94	12.18	274.55	283.42	-372.27	-256.48	4912.05	12415	7429.84	11532.9	-5195.24	-11159.4	-8229.65	-8063.09
1	2	0.25	0.21	0.22	0.2	15.53	18.45	15.37	18.07	151.57	225.94	-167.89	-199.4	3191.56	4399.9	3356.18	3551.72	-3569.53	-6228.76	-4117.78	-5305.89
1	3	0.11	0.08	0.09	0.1	13.91	17.42	13.88	16.49	257.56	400.73	-256.72	-320.4	9584.8	12954.5	10414	10656.9	-8764.12	-16007.6	-7214.86	-8100.78
1	4	0.1	0.19	0.13	0.17	5.91	13.03	8.33	13.67	107.38	132.22	-111.84	-175.44	4327.98	4360.6	3391.72	5122.28	-3326.62	-3983.23	-3221.37	-4223
1	5	0.26	0.23	0.21	0.17	8.39	11.09	7.15	9.75	60.17	79.48	-90.87	-148.37	2235.48	2557.92	2982.95	4360	-1744.4	-2266.43	-2407.82	-4021.11
0	6	0.16	0.17	0.17	0.2	10.22	11.27	10.03	11.36	136.92	146.58	-134.8	-147.4	3530.07	2967.17	3663.44	3426.8	-3561.9	-4409.45	-3916.05	-3999.02
0	7	0.15	0.1	0.12	0.11	6.54	0.84	5.71	0.76	70.03	19.13	-78.22	-17.28	2905.18	1443.38	2816.3	1008.61	-2833.27	-1372.41	-3201.3	-1472.22
0	8	0.17	0.12	0.179808	0.1	16.8567	19.21	15.6715	18.11	246.573	316.06	-204.519	-324.49	9013.85	10383.9	7612.51	10909.5	-8591.21	-8991.52	-7168.43	-9706.47
0	9	0.0976087	0.12	0.106739	0.13	12.393	6.92	12.6265	7.19	236.374	90.74	-187.548	-111.18	7325.42	3206.09	5498.73	2918.48	-8735.86	-2615.55	-5797.19	-3251.82

## Sheet: DDK_ta
Group	No.	DDK/ta_AppDur_pre	DDK/ta_AppDur_post	DDK/ta_RelDur_pre	DDK/ta_RelDur_post	DDK/ta_AppDis_pre	DDK/ta_AppDis_post	DDK/ta_RelDis_pre	DDK/ta_RelDis_post	DDK/ta_AppVel_pre	DDK/ta_AppVel_post	DDK/ta_RelVel_pre	DDK/ta_RelVel_post	DDK/ta_AppAcc_pre	DDK/ta_AppAcc_post	DDK/ta_RelAcc_pre	DDK/ta_RelAcc_post	DDK/ta_AppDec_pre	DDK/ta_AppDec_post	DDK/ta_RelDec_pre	DDK/ta_RelDec_post
1	1	0.3	0.07	0.22	0.09	15.9	5.98	15.79	6.18	178.64	147.17	-257.41	-261.42	2837.9	7480.23	6411.11	8787.86	-7373.82	-7413.51	-7742.7	-7882.77
1	2	0.22	0.17	0.21	0.21	14.51	15.57	14.25	15.38	164.82	224.85	-167.5	-190.66	3430.35	4464.38	3962.73	4652.48	-6922.72	-10202.4	-6368.44	-7038.92
1	3	0.1	0.1	0.1	0.1	7.42	10.85	8.01	10.76	148.26	200.92	-167.76	-211.59	4890.81	5099.56	5261.74	6930.41	-6801.52	-9097.73	-6427.77	-6568.67
1	4	0.18	0.19	0.18	0.14	6.48	12.21	6.37	9.2	70.87	148.51	-66.49	-172.65	2176.43	5002.26	1999.53	6035.14	-1701.43	-5591.6	-2091.85	-6466.9
1	5	0.24	0.17	0.25	0.17	10.81	8.74	10.34	8.77	90.48	102.55	-127.94	-133.19	2563.43	3070.97	3559.13	5111.69	-3446.75	-3626.52	-3331.66	-4449.87
0	6	0.18	0.22	0.14	0.18	3.54	8.52	3.39	8.74	42.16	88.03	-46.22	-93.72	1607.03	2030.89	1768.58	2579.95	-1680.07	-3043.06	-1669.96	-2494.35
0	7	0.18	0.05	0.18	0.08	6.1	0.43	6.13	0.78	50.48	16.95	-68.13	-18.28	1714.02	1446.39	1747.99	1054.74	-2199.56	993.81	-2582.23	-1451.57
0	8	0.244423	0.13	0.199423	0.13	21.9587	14.98	21.9593	14.18	231.904	208.8	-296.905	-214.08	5487.08	5551.47	6269.03	5611.66	-9894.63	-6262.43	-9708.05	-5463.46
0	9	0.108947	0.17	0.140263	0.1	7.71137	7.31	7.30337	6.62	132.065	119.12	-124.152	-129.57	4051.84	3369.47	4080.38	4168.16	-5755.95	-5306.18	-4937.75	-6008.89

## Sheet: DDK_ka
Group	No.	DDK/ka_AppDur_pre	DDK/ka_AppDur_post	DDK/ka_RelDur_pre	DDK/ka_RelDur_post	DDK/ka_AppDis_pre	DDK/ka_AppDis_post	DDK/ka_RelDis_pre	DDK/ka_RelDis_post	DDK/ka_AppVel_pre	DDK/ka_AppVel_post	DDK/ka_RelVel_pre	DDK/ka_RelVel_post	DDK/ka_AppAcc_pre	DDK/ka_AppAcc_post	DDK/ka_RelAcc_pre	DDK/ka_RelAcc_post	DDK/ka_AppDec_pre	DDK/ka_AppDec_post	DDK/ka_RelDec_pre	DDK/ka_RelDec_post
1	1	0.28	0.1	0.21	0.08	22.27	7.15	22.15	6.6	147.23	111.2	-267.93	-139.27	2389.68	4532.18	4741.98	5600.87	-2360.47	-3201.85	-7135.52	-4440.49
1	2	0.19	0.21	0.24	0.21	14.79	11.66	14.01	11.77	144.02	136.33	-156.58	-142.47	2723.4	2995.33	2648.67	3012.45	-3545.06	-4025.61	-2982.55	-4896.58
1	3	0.09	0.08	0.11	0.1	5.98	7.5	6.06	7.45	108.71	141.64	-104.45	-118.14	3844.41	4295.63	3464.9	3978.3	-3963.91	-5647.11	-3602.24	-4552.45
1	4	0.16	0.25	0.15	0.2	10.01	13.07	7.93	11.56	110.1	124.13	-110.9	-160.24	3731.11	3977.23	3800.04	5864.84	-3056.68	-3634.85	-3345.16	-5551.06
1	5	0.24	0.21	0.21	0.18	6.69	19.13	6.57	17.12	64.46	219.31	-70.62	-185.37	2147.04	5119.04	2321.84	5707.33	-2188.95	-7664.72	-2255.94	-5284.4
0	6	0.13	0.22	0.19	0.19	2.69	7.72	2.51	7.88	39.83	73.82	-39.05	-108.07	2170.07	1695.95	2141.92	2782.52	-2876.24	-1624.38	-1689.39	-2652.7
0	7	0.12	0.12	0.15	0.14	1.52	0.55	1.65	0.52	31.75	9.37	-30.61	-11.32	2883.21	876.39	2437.23	760.18	-2549.48	-855.83	-2994.51	-1009.08
0	8	0.170714	0.11	0.165714	0.09	1.437	6.35	1.48971	6.19	32.8066	95.42	-28.455	-120.68	2691.77	3302.88	2485.84	4596.4	-3097.01	-3343.7	-2838.41	-3413.71
0	9	0.126154	0.1	0.144231	0.14	2.79385	4.82	2.54808	5.09	47.9208	90.37	-48.3209	-74.72	2495.65	3475.57	2831.86	2619.27	-2330.61	-3414.05	-3380.98	-3275.62

## Sheet: Sent_pa
Group	No.	Sen/pa_AppDur_pre	Sen/pa_AppDur_post	Sen/pa_RelDur_pre	Sen/pa_RelDur_post	Sen/pa_AppDis_pre	Sen/pa_AppDis_post	Sen/pa_RelDis_pre	Sen/pa_RelDis_post	Sen/pa_AppVel_pre	Sen/pa_AppVel_post	Sen/pa_RelVel_pre	Sen/pa_RelVel_post	Sen/pa_AppAcc_pre	Sen/pa_AppAcc_post	Sen/pa_RelAcc_pre	Sen/pa_RelAcc_post	Sen/pa_AppDec_pre	Sen/pa_AppDec_post	Sen/pa_RelDec_pre	Sen/pa_RelDec_post
1	1	0.25	0.2	0.28	0.23	14.41	13.99	27.38	29.4	87.87	221.69	-345.25	-359.43	5620.03	5901.49	6411.13	6916.42	-6605.5	-7042.99	-6951.39	-8728.45
1	2	0.22	0.2	0.19	0.26	10.59	13.52	12.03	19.34	123.02	182.87	-122.33	-191.65	3486.44	1844.61	3129.47	3199.93	-3578.23	-5879.52	-3702.31	-5731.32
1	3	0.19	0.16	0.24	0.24	7.79	11.56	15.09	23.41	107.38	203.51	-181.79	-301.49	3250.43	5425.42	4486.19	7940.99	-3491.41	-7764.23	-4798.8	-7809.43
1	4	0.36	0.29	0.17	0.27	13.28	17	8.88	23.52	170.64	260.56	-98.48	-251.38	8907.93	9973.14	2436.46	6809.05	-10445.1	-12065.5	-3697.6	-7973.39
1	5	0.27	0.24	0.23	0.2	0.97	7.69	2.39	7.04	12.12	70.55	-33.68	-71.74	1039.05	1857.59	1202.45	1866.45	-776.45	-1411.94	-1254.94	-1867.18
0	6	0.2	0.28	0.24	0.24	7.32	9.12	9.65	14.5	72.98	72.57	-109.64	-174.92	2289.08	1679.61	3068.57	4385.08	-2300.54	-1660.62	-3155.08	-3791.41
0	7	0.2	0.21	0.16	0.14	8.6	3.37	8.3	2.28	93.18	32.7	-111.78	-25.33	3637.58	1377.98	3383.74	138.46	-2915.47	-1464.09	-3839.97	-1424.58
0	8	0.2	0.2	0.23	0.27	12.26	12.59	18.63	23.99	150.58	167.24	-222.56	-255.18	5008.31	4438.35	5346.26	5212.16	-4860.6	-5673.94	-6399.61	-6780.26
0	9	0.121429	0.12	0.135714	0.18	9.11486	3.17	13.2004	9.3	179.852	51.28	-180.509	-115.27	5380.34	2617.43	4686.8	3225.31	-6688.62	-2209.08	-4894.11	-3126.22

## Sheet: Sent_ta
Group	No.	Sen/ta_AppDur_pre	Sen/ta_AppDur_post	Sen/ta_RelDur_pre	Sen/ta_RelDur_post	Sen/ta_AppDis_pre	Sen/ta_AppDis_post	Sen/ta_RelDis_pre	Sen/ta_RelDis_post	Sen/ta_AppVel_pre	Sen/ta_AppVel_post	Sen/ta_RelVel_pre	Sen/ta_RelVel_post	Sen/ta_AppAcc_pre	Sen/ta_AppAcc_post	Sen/ta_RelAcc_pre	Sen/ta_RelAcc_post	Sen/ta_AppDec_pre	Sen/ta_AppDec_post	Sen/ta_RelDec_pre	Sen/ta_RelDec_post
1	1	0.3	0.23	0.25	0.18	7.99	6.87	15.54	15.68	100.29	130.15	-259.07	-161.25	2169.75	4379.16	7498.82	7913.31	-3720.37	-4853.63	-7081.25	-8791.6
1	2	0.14	0.18	0.23	0.18	7.98	12.19	13.13	10.02	71.86	156.4	-129.43	-140.05	2150.79	3236.57	3550.53	3208.58	-3482.31	-5736	-4937.23	-4414.7
1	3	0.13	0.1	0.2	0.18	4.57	4.36	11.31	5.67	87.24	95.35	-168.74	-264.8	2967.86	2678.78	3475	6163.16	-3989	-4986.05	-7431.96	-10676.8
1	4	0.19	0.26	0.27	0.31	3.53	8.13	8.93	19.67	34.1	54.08	-79.89	-196.48	1808.08	1564.84	2096.2	4864.72	-1520.97	-1608.71	-1840.35	-4305.59
1	5	0.24	0.23	0.26	0.19	5.1	5.68	7.85	5.37	56.26	52.55	-92.07	-83.6	2507.01	1884.91	3012.95	3678.1	-2576.3	-2243	-3539.39	-4296.98
0	6	0.24	0.26	0.21	0.22	7.05	8.65	9.7	13.84	69.58	85.14	-109.4	-150.86	1792.59	1658.55	2792.28	4508.75	-2163.69	-2961.82	-2104.96	-3026.31
0	7	0.19	0.06	0.13	0.12	4.44	0.45	4.5	3.49	53.49	12.42	-70.15	-68.68	2132.52	916.6	2640.54	3702.66	-1905.26	-1098.48	-2383.87	-3808.3
0	8	0.17	0.2	0.28	0.29	11.23	9.44	21.46	23.03	131.09	93.44	-225	-244.88	-2895.78	2772.58	6341.53	5894.61	-4468.23	-2380.86	-5135.93	-4854.2
0	9	0.166111	0.14	0.122778	0.11	3.7	2.05	6.94078	7.24	33.0273	35.02	-130.37	-162.59	3779.97	1645.9	4593.1	4716.26	-1673.87	-2544.92	-4496.34	-8112.12

## Sheet: Sent_ka
Group	No.	Sen/ka_AppDur_pre	Sen/ka_AppDur_post	Sen/ka_RelDur_pre	Sen/ka_RelDur_post	Sen/ka_AppDis_pre	Sen/ka_AppDis_post	Sen/ka_RelDis_pre	Sen/ka_RelDis_post	Sen/ka_AppVel_pre	Sen/ka_AppVel_post	Sen/ka_RelVel_pre	Sen/ka_RelVel_post	Sen/ka_AppAcc_pre	Sen/ka_AppAcc_post	Sen/ka_RelAcc_pre	Sen/ka_RelAcc_post	Sen/ka_AppDec_pre	Sen/ka_AppDec_post	Sen/ka_RelDec_pre	Sen/ka_RelDec_post
1	1	0.13	0.15	0.41	0.35	3.72	1.95	28.18	26.37	44.12	59.05	-259.4	-270.82	1823.65	2091.44	4754.73	4595.35	-1215.24	-1887.28	-4953.94	-5975.91
1	2	0.2	0.17	0.33	0.3	4.46	5.98	15.33	14.08	44.05	68.38	-145.01	-152.14	1767.57	1952.61	2914.34	2798.38	-1636.83	-2148.34	-4253.07	-4047.55
1	3	0.14	0.07	0.2	0.16	1.36	1.17	3.57	12.15	32.92	37.56	-47.1	-175.43	2065.18	2255.87	2763.91	4044.23	-2016.57	-2427.92	-2879.08	-4311.84
1	4	0.18	0.28	0.33	0.42	1.47	4.97	14.7	20.71	17.45	48.61	-109.14	-164.37	944.53	1900.62	1572.29	3919.79	-809.33	-1686.09	-2101.55	-3710.91
1	5	0.16	0.22	0.34	0.24	2.52	2.69	7.19	5.07	22.73	24.56	-65.04	-66.41	1432.12	1905.93	2710.06	2244.12	-1409.88	-940.96	-2096.11	-2353.78
0	6	0.16	0.28	0.28	0.15	2.84	8.34	5.73	10.5	65.58	71.29	-49.52	-166.32	6810.39	-2319.15	1804.75	7149.59	-9109.3	-2013.73	-2369.95	-5195.83
0	7	0.23	0.05	0.09	0.15	2.32	0.68	0.84	5	42.58	20.79	-23.82	-113.5	3894.09	1874.57	1233.8	4792.06	-3686.95	-1417.43	-2583.2	-4664.55
0	8	0.21	0.26	0.38	0.17	11	17.27	9.87	12.34	208.3	146.12	-276.02	-162.82	27083.3	3819.96	17797.5	4434.94	-11255.8	-6424.35	-20895.5	-3560.24
0	9	0.06	0.07	0.075	0.11	3.94	1.47	4.71	8.4	144.595	34.66	-137.119	-151.97	11711.8	3182.58	9021.39	5665.06	-6488.84	-2353.46	-5820.98	-5972.3
